# Supplementary material for: Identification of Cardiac Glycosides as Novel Inhibitors of eIF4A1-Mediated Translation in Triple-Negative Breast Cancer Cells
Source: Cancers (Basel). 2020 Aug 4;12(8):2169. doi: 10.3390/cancers12082169 (PMC7465665; doi:10.3390/cancers12082169)
Supplement: Supplementary file 1 [file cancers-12-02169-s001.zip]

Archive with 3 entries (2 files):
- cancers-867140-supplementary final/
- cancers-867140-supplementary final/cancers-861740 supplementary layout.docx
- cancers-867140-supplementary final/Figure S2. Uncropped blot figures.pdf
